# Supplementary material for: Spatial impacts of a multi-individual grave on microbial and microfaunal communities and soil biogeochemistry
Source: PLoS One. 2018 Dec 12;13(12):e0208845. doi: 10.1371/journal.pone.0208845 (PMC6291161; doi:10.1371/journal.pone.0208845)
Supplement: S1 Table — (XLSX) [file pone.0208845.s001.xlsx]

## Sheet: Sheet1
Individual	Sex	Age at Death	Weight (kg)	Stature (cm)
A	Female	68	60	164
B	Male	63	71	166
C	Male	63	52	168
