# Supplementary material for: Spatial impacts of a multi-individual grave on microbial and microfaunal communities and soil biogeochemistry
Source: PLoS One. 2018 Dec 12;13(12):e0208845. doi: 10.1371/journal.pone.0208845 (PMC6291161; doi:10.1371/journal.pone.0208845)
Supplement: S2 Table — Summary statistics of the data are presented in Table 1. Off-grave control samples from an undisturbed location are indicated with *; Samples from the control grave (excavated but no donors interred) are indicated with ⱡ. DON = dissolved organic nitrogen; DOC = dissolved organic carbon. (XLSX) [file pone.0208845.s002.xlsx]

## Sheet: Sheet1
Sample	Depth (cm)	Distance from grave (m)	Collection date	pH	Conductivity (µS cm-1)	Ammonium (µg N gdw-1)	% soil moisture	Nitrate (µg N gdw-1)	DON (µg N gdw-1)	DOC (µg C gdw-1)	Nitrification potential (mg NO2 gdw-1 d-1)	Respiration (CO2 gdw-1 d-1)
MGS_001_0*	0	5	2017-02-14	7.04	40.4	8.04	0.48	5.53	16.49	4.43	0.57	38.44
MGS_001_30*	30	5	2017-02-14	7.47	21.06	2.64	0.31	0.85	6.17	1.09	0.05	7.72
MGS_002_0ⱡ	0	5	2017-02-14	6.66	14.19	4.96	0.34	0.95	7.63	1.6	0.04	31.73
MGS_002_30ⱡ	30	5	2017-02-14	6.3	4.316	2.1	0.31	0.95	7.02	2.13	0.05	5.56
MGS_003_0	0	2	2017-02-14	6.97	22.08	9.41	0.37	1.14	11.42	3.58	0.08	28.11
MGS_003_30	30	2	2017-02-14	6.23	8.429	1.26	0.28	0.31	3.47	0.87	0.07	5.64
MGS_004_0	0	1.5	2017-02-14	7.01	32.05	14.3	0.41	2.43	16.65	3.7	0.09	39.76
MGS_004_30	30	1.5	2017-02-14	5.92	9.206	2.28	0.37	0.52	7.24	4.44	0.06	9.6
MGS_005_0	0	1	2017-02-14	6.52	17.76	5.12	0.37	1.08	8.92	1.53	0.07	24.09
MGS_005_30	30	1	2017-02-14	5.83	21.94	2.43	0.25	0.69	5.33	4.49	0.02	5.9
MGS_006_0	0	0.5	2017-02-14	6.55	21.94	7.65	0.32	1.43	9.41	1.54	0.03	21.03
MGS_006_30	30	0.5	2017-02-14	6.22	11.34	2.6	0.24	0.84	5.43	1.56	0.03	4.68
MGS_007_0	0	1.5	2017-02-14	6.82	44	5.59	0.44	4.81	22.56	3.56	0.34	45.75
MGS_007_30	30	1.5	2017-02-14	7.12	21.51	3.45	0.31	1	10.57	1.23	0.05	11.27
MGS_008_0	0	2	2017-02-14	6.8	40.83	5.83	0.41	6.07	12.01	2.85	0.24	37.35
MGS_008_30	30	2	2017-02-14	6.71	10.32	2.8	0.32	0.69	19.51	2.52	0.04	7.56
MGS_009_0	0	1	2017-02-14	6.93	41.56	6.14	0.36	5.38	10.32	2.42	0.18	41.08
MGS_009_30	30	1	2017-02-14	6.94	21.05	3	0.3	0.49	5.21	1.53	0.01	9.84
MGS_010_0	0	0.5	2017-02-14	6.77	21.05	3.57	0.29	2.85	6.81	0.99	0.03	14.85
MGS_010_30	30	0.5	2017-02-14	6.86	12.19	4.4	0.24	1.46	5.72	0.77	0.07	10.21
MGS_011_0	0	2	2017-02-14	6.48	26.84	6.93	0.35	2.71	10.52	2.39	0.06	27.22
MGS_011_30	30	2	2017-02-14	5.2	13.99	3.56	0.32	0.35	15.08	12.4	0.01	5.35
MGS_012_0	0	1.5	2017-02-14	6.63	24.5	7.1	0.35	2.79	10.02	2.01	0.09	27.26
MGS_012_30	30	1.5	2017-02-14	5.79	9.063	2.85	0.33	0.31	6.6	4.89	0.01	9.47
MGS_013_0	0	1	2017-02-14	6.59	32.94	5.98	0.39	4.74	11.33	2.53	0.11	27.72
MGS_013_30	30	1	2017-02-14	7.03	19.27	2.8	0.25	0.94	4.74	1.24	0.04	5.2
MGS_014_0	0	0.5	2017-02-14	6.99	38.13	5.49	0.34	3.68	13.87	2.09	0.09	32.03
MGS_014_30	30	0.5	2017-02-14	7.16	14.7	1.97	0.23	0.52	3.91	0.65	0.01	10.26
MGS_015_0	0	0	2017-02-14	6.39	13.08	3	0.31	1.94	6.81	2.75	0.02	12.06
MGS_016_0	0	0	2017-02-14	5.73	10.26	5.35	0.31	2.58	7.88	3	0	12.61
MGS_017_0	0	0	2017-03-08	6.39	16.28	2.69	0.33	1.95	6.35	1.68	0.02	27.34
MGS_018_0	0	0	2017-03-08	6.37	21.99	7.36	0.33	2.85	10.03	2.42	0	188.93
MGS_019_0	0	0	2017-03-08	6.68	17.07	3.43	0.31	1.32	6.23	1.64	-0.05	19.93
MGS_020_0	0	0	2017-03-08	6.83	30.9	3.55	0.34	2.74	7.73	1.6	0.07	28.02
MGS_017_30	30	0	2017-03-09	6.06	31.14	5.47	0.4	5.58	10.92	2.89	0.04	45.13
MGS_017_40	40	0	2017-03-09	6.36	48.57	14.18	0.97	0.84	22.62	5.5	0.23	273.29
MGS_019_30	30	0	2017-03-09	6.31	17.24	2.77	0.36	3.63	11.66	1.55	0.05	10.52
MGS_020_30	30	0	2017-03-09	6.26	10.06	3.27	0.37	1.46	7.37	1.35	0.03	7.2
MGS_017_70	70	0	2017-03-14	6.55	96.31	664.81	0.51	0.33	134.53	7.24	-0.04	93.03
MGS_017_85	85	0	2017-03-14	7.3	151.1	821.85	0.31	1.89	95.86	2.35	-0.03	26.73
MGS_018_70	70	0	2017-03-14	7.36	164	999.74	0.46	0.26	122.26	5.65	-0.09	98.14
MGS_018_85	85	0	2017-03-14	7.65	147.4	1525.02	0.33	6.61	116.62	6.92	0.04	21.1
MGS_019_70	70	0	2017-03-14	7.11	107.9	224.02	0.46	1.82	78.65	1.96	-0.03	40.62
MGS_020_70	70	0	2017-03-14	7.78	170.8	1078.47	0.42	0.23	169.11	13	-0.09	102.06
MGS_020_85	85	0	2017-03-14	8.02	121.1	879.42	0.36	1.14	118.71	6.3	0	23.01
