# Supplementary material for: Spatial impacts of a multi-individual grave on microbial and microfaunal communities and soil biogeochemistry
Source: PLoS One. 2018 Dec 12;13(12):e0208845. doi: 10.1371/journal.pone.0208845 (PMC6291161; doi:10.1371/journal.pone.0208845)
Supplement: S3 Table — Sample descriptions (location and collection date) are provided in S2 Table. Mean and standard deviations of these data are shown in Table 1 and Fig 3. Off-grave control samples from an undisturbed location are indicated with *; Samples from the control grave (excavated but no donors interred) are indicated with ⱡ. PDE = phosphodiesterase activity; NAG = N-acetyl-β-glucoseaminidase activity; CB = β-D-cellulobiosidase activity; LAP = leucine aminopeptidase activity; COL = collagenase activity. (XLSX) [file pone.0208845.s003.xlsx]

## Sheet: Sheet1
Sample	PDE (nmol gdw-1 hr-1)	NAG (nmol gdw-1 hr-1)	CB (nmol gdw-1 hr-1)	LAP	COL (U gdw-1 hr-1)	Fungal gene copies gdw-1	Bacterial gene copies gdw-1
				µmol gdw-1 hr-1)
MGS_001_0*	38.18	103.97	106.51	1.31	-2.9	791000000	23400000000
MGS_001_30*	14.87	26.1	6.23	0.19	-1.25	193000000	2950000000
MGS_002_0ⱡ	15.18	111.46	48.34	0.61	3.88	596000000	10100000000
MGS_002_30ⱡ	4.23	80.49	5.96	0.1	0.39	165000000	1650000000
MGS_003_0	17.59	220.65	46.19	0.57	1.96	488000000	10500000000
MGS_003_30	4.02	71.62	7.7	0.07	0.64	133000000	607000000
MGS_004_0	19.79	162.33	58.98	0.77	-7.18	996000000	22300000000
MGS_004_30	9.46	21.93	3.91	0.13	-4.29	87300000	3490000000
MGS_005_0	18.15	55.25	15.78	0.84	3.2	493000000	19600000000
MGS_005_30	4.7	10.63	1.22	0.11	-0.3	164000000	2930000000
MGS_006_0	15.18	47.85	13.3	0.76	2.22	868000000	15500000000
MGS_006_30	6.1	11.68	0.42	0.12	6.19	172000000	3130000000
MGS_007_0	24.43	67.1	31	1.56	-3.47	417000000	9030000000
MGS_007_30	21.57	19.16	5.3	0.4	1.26	975000000	10700000000
MGS_008_0	23.48	71.2	28.16	1.33	4.55	562000000	12600000000
MGS_008_30	18.85	15.32	7.12	0.21	3.25	692000000	7320000000
MGS_009_0	33.87	16.09	12.43	0.73	0.64	359000000	8030000000
MGS_009_30	20.84	13.52	2.36	0.25	2.54	219000000	5340000000
MGS_010_0	20.74	16.54	6.7	0.48	5.92	677000000	13400000000
MGS_010_30	15.91	12.25	3.91	0.24	-2.03	426000000	3940000000
MGS_011_0	28.11	29.04	10.34	1.18	-0.87	536000000	14300000000
MGS_011_30	8.13	6.77	1.71	0.04	-5.55	211000000	627000000
MGS_012_0	23.86	27.16	11.2	0.8	1.7	245000000	9030000000
MGS_012_30	10.33	8.86	2.59	0.12	-2.6	169000000	3030000000
MGS_013_0	30.34	25.59	17.74	1.27	0.34	884000000	9230000000
MGS_013_30	16.24	12.78	3.5	0.28	-0.15	275000000	2870000000
MGS_014_0	31.69	25.49	19.43	1.11	1.16	933000000	9220000000
MGS_014_30	11.98	14.1	4.06	0.24	1.19	90200000	609000000
MGS_015_0	14.49	20.25	10.83	0.41	0	239000000	906000000
MGS_016_0	12.7	17.16	5.46	0.28	2.38	773000000	4580000000
MGS_017_0	16.77	19.53	12.04	0.48	-9.59	487000000	4160000000
MGS_018_0	18.09	8.29	2.52	0.22	-1	713000000	6860000000
MGS_019_0	13.55	8.22	2.42	0.16	0.52	581000000	3220000000
MGS_020_0	18.96	8.46	5.53	0.29	0.74	769000000	4400000000
MGS_017_30	81.94	23.56	1.81	0.18	10.11	6150000000	5100000000
MGS_017_40	112.39	46.54	5.66	1.05	7.2	79600000000	62900000000
MGS_019_30	8.16	6.31	-1.33	0.08	-0.99	98300000	836000000
MGS_020_30	7.25	8.55	-0.22	0.05	18.14	87100000	370000000
MGS_017_70	11.59	15	-1.07	0.14	0.42	2980000000	2540000000
MGS_017_85	3.58	27.11	1.37	0.08	0.76	0	11300000
MGS_018_70	14.12	215.95	13.52	0.41	-0.27	1770000000	4610000000
MGS_018_85	3.35	20.79	1.24	0.06	-11.87	5360000	128000000
MGS_019_70	4.44	81.76	8.9	0.15	-9.19	268000000	565000000
MGS_020_70	28.27	256.95	25.02	0.4	-18.29	2960000000	2780000000
MGS_020_85	6.53	15.85	0.67	0.21	-0.46	0	14800000
