# Supplementary material for: Spatial impacts of a multi-individual grave on microbial and microfaunal communities and soil biogeochemistry
Source: PLoS One. 2018 Dec 12;13(12):e0208845. doi: 10.1371/journal.pone.0208845 (PMC6291161; doi:10.1371/journal.pone.0208845)
Supplement: S4 Table — Columns represent samples along transects at 0.5, 1.0, 1.5, and 2.0 m from grave. *Off-grave control samples. (XLSX) [file pone.0208845.s004.xlsx]

## Sheet: Sheet1
	5 m*	2 m	2 m	2 m	1.5 m	1.5 m	1.5 m	1 m	1 m	1 m	0.5 m	0.5 m	0.5 m
Achromadora	0	0	0	0	0	4	2	0	8	0	0	0	4
Acrobeles	0	0	0	16	0	0	31	0	32	16	0	5	0
Acrobeloides	0	5	2	0	5	0	3	22	0	28	0	31	9
Alaimus	0	2	0	0	0	0	0	0	0	11	1	0	4
Anaplectus	29	0	6	0	0	17	0	0	0	0	0	0	0
Aphanolaimus	0	0	0	0	0	0	0	0	0	0	1	0	9
Aphelenchoides	0	2	3	0	5	9	0	0	0	0	3	0	0
Aporcelaimellus	0	2	0	0	5	0	1	0	0	0	0	0	0
Basiria	0	0	0	0	10	0	0	7	24	0	0	0	0
Bunonema	0	0	2	0	5	0	0	0	0	0	0	0	0
Cephalenchus	0	0	2	0	0	0	0	0	0	5	0	0	0
Cervidellus	0	0	0	0	0	4	0	4	8	0	0	0	4
Clarkus	0	0	2	0	0	0	1	0	0	0	0	0	0
Coslenchus	0	0	2	0	5	0	0	7	0	0	3	0	0
Diphtherophora	1	7	2	23	0	4	8	4	8	5	5	5	0
Discotylenchus	0	0	0	0	0	0	0	0	0	0	0	0	0
Ditylenchus	0	0	0	0	5	0	5	0	0	0	0	0	0
Dorylaimida (j)	0	0	2	8	0	4	5	0	1	0	0	0	4
Dorylaimus	0	1	0	1	0	0	0	0	1	1	0	0	0
Enchodelus	1	0	0	0	0	0	0	0	0	0	1	0	0
Eudorylaimus	0	0	2	0	5	0	0	7	0	0	1	0	0
Filenchus	72	145	43	309	57	86	95	75	179	109	13	94	251
Gracilacus	0	36	0	0	92	4	0	38	57	30	5	151	9
Helicotylenchus	46	20	5	38	57	4	44	0	0	93	3	62	349
Hemicycliophora	24	0	5	23	0	9	0	0	0	0	0	0	0
Heterocephalobus	2	0	5	31	0	0	3	0	8	0	5	0	0
Heteroderidae	0	0	0	0	0	0	3	0	0	0	0	0	0
Leptolaimidae	0	0	0	0	0	0	0	0	0	0	0	0	0
Leptonchidae	0	0	0	0	0	0	0	0	0	0	0	0	0
Meloidogyne	0	7	0	9	10	0	3	0	0	31	0	62	4
Mesocriconema	0	0	0	0	0	0	0	0	0	5	0	0	0
Miconchus	0	0	0	0	24	0	0	7	0	0	1	0	0
Mononchoides	0	0	0	0	5	0	0	0	0	0	0	0	0
Mylonchulus	0	0	0	0	10	9	0	4	0	0	1	0	4
Nygolaimidae	0	0	0	0	0	0	0	0	0	0	0	26	4
Panagrolaimus	0	2	0	0	0	0	0	0	0	0	0	0	0
Paratylenchus	8	0	6	0	0	0	3	0	0	0	0	0	0
Plectus	14	18	6	39	19	30	3	15	32	23	13	16	21
Prionchulus	0	0	0	0	0	0	0	0	1	0	1	0	0
Prismatolaimus	14	0	0	23	5	9	0	0	8	11	3	0	21
Rhabditidae	103	27	51	62	63	265	13	26	113	130	0	203	21
Teratocephalus	0	0	0	0	0	0	0	4	0	0	0	0	0
Tripyla	0	0	0	2	0	0	1	0	0	5	0	0	0
Tylencholaimus	0	0	2	0	0	0	3	0	16	0	0	0	0
Tylenchorhynchus	0	0	0	0	0	0	0	0	0	0	0	0	0
Tylocephalus	0	0	0	0	0	0	0	0	0	0	0	0	0
Xenocriconemella	0	52	12	8	5	73	48	0	24	0	95	0	4
Xiphinema	2	10	2	0	0	17	1	4	40	5	0	5	0
Total count	316	336	162	592	392	548	276	224	560	508	155	660	722
