# Supplementary material for: Spatial impacts of a multi-individual grave on microbial and microfaunal communities and soil biogeochemistry
Source: PLoS One. 2018 Dec 12;13(12):e0208845. doi: 10.1371/journal.pone.0208845 (PMC6291161; doi:10.1371/journal.pone.0208845)
Supplement: S5 Table — Columns represent samples along transects at 0.5, 1.0, 1.5, and 2.0 m from grave. *Off-grave control samples. (XLSX) [file pone.0208845.s005.xlsx]

## Sheet: Sheet1
	5 m*	2 m	2 m	2 m	1.5 m	1.5 m	1.5 m	1 m	1 m	1 m	0.5 m	0.5 m	0.5 m
Achromadora	0	0	0	0	0	0	0	0	0	0	0	0	0
Acrobeles	0	0	0	0	0	1	0	0	0	0	0	0	0
Acrobeloides	0	0	0	2	2	0	2	0	0	0	0	0	7
Alaimus	0	0	0	0	0	0	0	0	3	0	0	0	0
Anaplectus	0	0	0	0	0	0	0	0	0	0	0	0	0
Aphanolaimus	0	0	0	0	0	0	0	0	0	4	0	0	0
Aphelenchoides	0	0	0	0	0	0	2	0	0	0	0	0	0
Aporcelaimellus	0	0	0	0	0	0	0	0	0	0	0	0	0
Basiria	0	0	5	0	0	0	0	0	0	0	0	0	0
Bunonema	0	0	0	0	0	0	0	0	0	0	0	0	0
Cephalenchus	0	0	0	0	0	0	0	0	0	0	0	5	0
Cervidellus	0	0	0	0	0	0	0	0	0	0	0	5	0
Clarkus	0	0	0	0	0	0	0	0	0	0	0	0	0
Coslenchus	0	0	7	0	2	0	0	0	0	4	0	0	0
Diphtherophora	0	0	7	0	0	1	2	0	3	19	0	0	10
Discotylenchus	0	0	0	0	0	1	0	0	0	0	0	0	0
Ditylenchus	0	0	0	0	2	0	0	0	0	13	0	0	0
Dorylaimida (j)	0	0	0	4	2	0	7	9	0	4	0	0	0
Dorylaimus	0	0	0	0	0	0	0	0	0	0	0	0	1
Enchodelus	0	0	0	0	0	0	0	0	0	0	0	0	0
Eudorylaimus	0	0	0	0	0	1	0	0	0	0	0	8	0
Filenchus	18	7	18	2	18	10	9	2	29	28	4	10	25
Gracilacus	46	0	0	0	4	7	0	9	20	23	0	10	0
Helicotylenchus	7	0	2	2	4	1	2	0	0	4	4	4	67
Hemicycliophora	0	0	0	0	0	0	0	0	0	0	0	28	4
Heterocephalobus	0	0	0	0	0	0	2	0	3	0	0	0	0
Heteroderidae	0	0	0	0	0	0	0	0	0	0	0	0	0
Leptolaimidae	0	0	2	0	0	0	0	0	0	0	0	0	0
Leptonchidae	0	0	0	0	0	3	0	0	0	0	0	0	0
Meloidogyne	0	7	0	20	2	0	0	12	3	0	0	24	0
Mesocriconema	0	0	0	0	0	0	0	0	3	0	4	0	0
Miconchus	0	0	0	0	0	0	1	0	0	0	0	0	0
Mononchoides	0	0	0	0	0	0	0	0	0	0	0	0	0
Mylonchulus	0	0	0	0	0	0	0	0	0	0	0	5	0
Nygolaimidae	1	2	0	0	0	0	0	0	3	0	0	0	1
Panagrolaimus	0	0	0	0	0	0	0	0	0	0	0	0	0
Paratylenchus	0	0	0	0	0	0	0	0	0	0	20	0	0
Plectus	0	0	5	0	6	2	2	2	0	4	0	0	0
Prionchulus	0	0	0	0	0	0	0	0	0	0	0	0	0
Prismatolaimus	0	5	0	2	6	0	0	0	0	4	0	0	0
Rhabditidae	4	5	0	4	14	2	5	0	9	13	0	10	7
Teratocephalus	0	0	0	0	0	0	0	0	0	0	0	0	0
Tripyla	0	0	0	0	2	0	0	0	0	0	0	0	0
Tylencholaimus	0	0	0	0	0	7	0	0	0	0	0	0	0
Tylenchorhynchus	0	0	0	0	0	0	0	0	0	0	0	10	0
Tylocephalus	0	0	0	0	0	1	0	0	0	0	0	0	0
Xenocriconemella	0	2	2	2	4	3	14	0	0	0	0	0	0
Xiphinema	0	0	0	0	0	1	0	2	0	0	0	5	4
Total count	76	28	48	38	68	41	48	36	76	120	32	124	126
