# Supplementary material for: Spatial impacts of a multi-individual grave on microbial and microfaunal communities and soil biogeochemistry
Source: PLoS One. 2018 Dec 12;13(12):e0208845. doi: 10.1371/journal.pone.0208845 (PMC6291161; doi:10.1371/journal.pone.0208845)
Supplement: S6 Table — Columns represent samples from different depths within the grave. *Control grave samples. (XLSX) [file pone.0208845.s006.xlsx]

## Sheet: Sheet1
	0 cm*	30 cm*	0 cm						30 cm			40 cm	70 cm				85 cm
Achromadora	0	0	0	0	0	0	4	0	0	4	0	0	0	0	0	0	0	0	0
Acrobeles	0	0	5	0	0	0	0	0	0	0	0	0	0	0	0	0	0	0	0
Acrobeloides	5	0	0	0	0	7	0	0	0	0	0	15	2	0	0	18	0	0	0
Aphelenchoides	0	4	0	0	0	0	0	0	10	0	0	0	4	0	0	2	0	0	0
Aporcelaimellus	0	0	0	0	0	0	0	0	0	0	0	0	0	0	0	0	0	0	0
Basiria	0	4	0	0	0	0	0	5	0	0	0	0	0	0	0	0	0	0	0
Boleodorus	84	0	0	0	0	0	0	0	0	0	0	0	0	0	0	0	0	0	0
Cephalobus	0	0	0	0	0	0	0	5	39	4	0	0	0	0	0	0	0	0	0
Clarkus	0	0	0	0	0	0	0	5	0	0	0	0	0	0	0	0	0	0	0
Coslenchus	19	0	0	0	0	0	0	9	0	0	0	0	0	0	0	0	0	0	0
Diphtherophora	0	4	5	0	0	0	0	0	0	0	0	0	0	0	0	0	0	0	0
Diplogasteridae	0	0	0	0	0	0	0	0	0	0	0	52	0	0	0	0	0	0	0
Dorylaimida (j)	0	1	0	4	0	0	0	0	0	0	0	0	0	0	0	0	0	0	0
Dorylaimus	0	0	0	0	5	0	0	14	0	4	0	0	0	0	0	0	0	0	0
Eudorylaimus	0	1	0	0	0	0	0	0	0	0	0	0	0	0	0	0	0	0	0
Filenchus	154	11	162	55	177	163	256	139	49	8	15	15	10	0	0	34	0	0	0
Gracilacus	0	0	32	20	41	201	0	5	10	440	57	0	6	0	0	0	0	0	0
Helicotylenchus	497	27	108	8	25	13	60	214	0	4	3	22	2	0	0	0	0	0	0
Hemicycliophora	9	8	0	0	0	0	0	0	0	0	3	0	0	0	0	0	0	0	0
Heterocephalobus	0	0	5	4	10	7	4	5	0	0	0	8	0	0	0	0	0	0	0
Meloidogyne	0	0	0	0	85	0	0	0	0	0	0	0	0	2	0	0	0	0	0
Mesocriconema	0	0	54	0	5	0	0	14	10	8	0	0	0	0	0	0	0	0	0
Miconchus	0	4	0	0	0	0	0	0	0	0	0	0	0	0	0	0	0	0	0
Mononchoides	0	0	0	0	0	0	0	0	0	0	0	0	0	0	0	0	0	0	0
Mylonchulus	5	0	11	0	0	0	0	0	0	0	3	0	0	0	0	0	0	0	0
Nygolaimidae	0	20	0	0	0	0	8	0	0	0	0	0	0	0	0	0	0	0	0
Panagrolaimus	0	0	0	0	0	0	0	0	0	0	0	0	3	0	0	0	0	0	0
Plectus	47	0	11	11	25	26	24	28	0	0	0	128	3	2	0	0	0	0	0
Plectus (spp. 2)	0	0	0	0	0	0	4	0	662	4	3	0	6	0	0	0	0	0	0
Prismatolaimus	9	0	0	0	5	0	0	0	0	0	0	0	0	0	0	0	0	0	0
Rhabditidae	75	4	238	11	90	59	48	47	0	8	0	90	2	0	2	0	0	0	0
Tylencholaimus	0	0	5	0	0	0	0	0	0	0	0	0	0	0	0	0	0	0	0
Xenocriconemella	0	4	108	43	20	72	4	42	0	8	84	22	2	0	0	0	0	0	0
Xiphinema	0	0	0	4	0	0	0	0	0	0	0	0	0	0	0	0	0	0	0
Total count	904	92	744	160	488	548	412	532	780	492	168	352	40	4	2	54	0	0	0
